# Supplementary material for: Pressure Sensors for Measuring Tibiofemoral Contact Mechanics in Meniscal Root Repair: A Systematic Review
Source: Sensors (Basel). 2025 Feb 28;25(5):1507. doi: 10.3390/s25051507 (PMC11902513; doi:10.3390/s25051507)
Supplement: Supplementary file 1 [file sensors-25-01507-s001.zip]

Archive with 1 entries (1 files):
- sensors-3451348-supplementary.pdf
